# Supplementary material for: Exploring the Non-Toxic Therapeutic Potential of Dioscorea communis in Combating Oral Pathogenic Bacteria and Their Effects on Hard and Soft Oral Tissues
Source: Biomedicines. 2025 Apr 17;13(4):983. doi: 10.3390/biomedicines13040983 (PMC12024764; doi:10.3390/biomedicines13040983)
Supplement: Supplementary file 1 [file biomedicines-13-00983-s001.zip]

Archive with 1 entries (1 files):
- biomedicines-3520081-supplementary.pdf
